# Supplementary material for: Characterization of the AP2/ERF Transcription Factor Family and Expression Profiling of DREB Subfamily under Cold and Osmotic Stresses in Ammopiptanthus nanus
Source: Plants (Basel). 2020 Apr 4;9(4):455. doi: 10.3390/plants9040455 (PMC7238250; doi:10.3390/plants9040455)
Supplement: Supplementary file 1 [file plants-09-00455-s001.zip]

Archive with 4 entries (3 files):
- plants-735736-proofed-supplementary/
- plants-735736-proofed-supplementary/supplementary_files_0331.docx
- plants-735736-proofed-supplementary/Table S2_Tandem duplication.xlsx
- plants-735736-proofed-supplementary/Table S3_Segment_duplication_pairs.xlsx
