# Supplementary material for: Characterization of the AP2/ERF Transcription Factor Family and Expression Profiling of DREB Subfamily under Cold and Osmotic Stresses in Ammopiptanthus nanus
Source: Plants (Basel). 2020 Apr 4;9(4):455. doi: 10.3390/plants9040455 (PMC7238250; doi:10.3390/plants9040455)
Supplement: Supplementary file 1 [file plants-09-00455-s001.zip › plants-735736-proofed-supplementary/Table S2_Tandem duplication.xlsx]

## Sheet: Sheet2
Cluster number	Gene ID	Chromosome	Group	Start	Stop	Gene ID	Chromosome	Group	Start	Stop
Cluster 1	EVM0010760.1	Chr2	A4	2385270	2386073	EVM0013480.1	Chr2	A4	2431657	2432235
Cluster 2	EVM0012847.1	Chr2	A1	4107136	4108766	EVM0012539.1	Chr2	A1	4114932	4116193
Cluster 3	EVM0001259.1	Chr2	B3	5476350	5477811	EVM0029432.1	Chr2	B3	5516388	5518793
Cluster 4	EVM0025097.1	Chr2	B3	31575409	31577524	EVM0002488.1	Chr2	B1	31579068	31580107
Cluster 5	EVM0027510.1	Chr2	B3	88974996	88976524	EVM0021979.1	Chr2	B3	89001375	89002505
Cluster 6	EVM0016552.1	Chr2	A1	90849097	90849861	EVM0009906.1	Chr2	A4	90869192	90869746
Cluster 7	EVM0013782.1	Chr3	B3	47411995	47413872	EVM0011477.1	Chr3	B3	47477835	47479382
Cluster 8	EVM0020169.1	Chr4	B3	54090084	54090536	EVM0004125.1	Chr4	B3	54141578	54142252
	EVM0020169.1	Chr4	B3	54090084	54090536	EVM0000808.1	Chr4	B3	54339121	54340039
	EVM0020169.1	Chr4	B3	54090084	54090536	EVM0021771.1	Chr4	B3	54402724	54403480
	EVM0004125.1	Chr4	B3	54141578	54142252	EVM0000808.1	Chr4	B3	54339121	54340039
	EVM0004125.1	Chr4	B3	54141578	54142252	EVM0021771.1	Chr4	B3	54402724	54403480
	EVM0000808.1	Chr4	B3	54339121	54340039	EVM0021771.1	Chr4	B3	54402724	54403480
Cluster 9	EVM0017483.1	Chr4	B3	67445339	67445806	EVM0036392.1	Chr4	B3	67456404	67456823
	EVM0017483.1	Chr4	B3	67445339	67445806	EVM0011840.1	Chr4	B3	67511202	67513299
	EVM0036392.1	Chr4	B3	67456404	67456823	EVM0011840.1	Chr4	B3	67511202	67513299
Cluster 10	EVM0035043.2	Chr4	A4	81672628	81674306	EVM0026054.1	Chr4	A4	81686994	81687647
	EVM0035043.2	Chr4	A4	81672628	81674306	EVM0017798.1	Chr4	A4	81709436	81710143
	EVM0035043.2	Chr4	A4	81672628	81674306	EVM0023336.1	Chr4	A1	81725315	81727040
	EVM0026054.1	Chr4	A4	81686994	81687647	EVM0017798.1	Chr4	A4	81709436	81710143
	EVM0026054.1	Chr4	A4	81686994	81687647	EVM0023336.1	Chr4	A1	81725315	81727040
	EVM0017798.1	Chr4	A4	81709436	81710143	EVM0023336.1	Chr4	A1	81725315	81727040
Cluster 11	EVM0029797.1	Chr8	B3	4493966	4494583	EVM0015734.1	Chr8	B3	4509963	4510897
