# Supplementary material for: Characterization of the AP2/ERF Transcription Factor Family and Expression Profiling of DREB Subfamily under Cold and Osmotic Stresses in Ammopiptanthus nanus
Source: Plants (Basel). 2020 Apr 4;9(4):455. doi: 10.3390/plants9040455 (PMC7238250; doi:10.3390/plants9040455)
Supplement: Supplementary file 1 [file plants-09-00455-s001.zip › plants-735736-proofed-supplementary/Table S3_Segment_duplication_pairs.xlsx]

## Sheet: DREB 
Gene ID	Chromosome	Group	Star	Stop	Gene ID	Chromosome	Group	Star	Stop	E Value
EVM0009316.1	Chr1	A4	1730341	1730931	EVM0023141.1	Chr5	A4	18404558	18405245	4e-60
EVM0032643.1	Chr2	A6	2918590	2920292	EVM0006606.1	Chr2	A6	92769158	92770769	3e-103
EVM0012847.1	Chr2	A1	4107136	4108766	EVM0016552.1	Chr2	A1	90849097	90849861	4e-74
EVM0020289.1	Chr2	A4	5316685	5318164	EVM0020293.1	Chr2	A4	89233643	89235835	8e-52
EVM0023826.1	Chr5	A2	7155336	7157742	EVM0005020.1	Chr8	A2	46544675	46554932	1e-49
EVM0035886.1	Chr5	A3	7326568	7327744	EVM0008462.1	Chr6	A3	85555470	85558101	8e-83
EVM0014569.1	Chr5	A6	14325067	14326862	EVM0021624.1	Chr6	A6	13868721	13870871	8e-163
EVM0010293.1	Chr5	A5	15154697	15155377	EVM0015149.1	Chr6	A5	14858799	14859714	2e-96
EVM0023141.1	Chr5	A4	18404558	18405245	EVM0009316.1	Chr1	A4	1730341	1730931	4e-60
EVM0013907.1	Chr6	A2	3549257	3550048	EVM0005962.1	Chr7	A2	74773744	74774606	6e-86
EVM0008956.1	Chr6	A5	7172719	7173713	EVM0012385.1	Chr7	A5	67821153	67822336	5e-75
EVM0019304.1	Chr6	A4	10460253	10461307	EVM0013392.1	Chr7	A4	80717998	80719497	5e-61
EVM0000779.1	Chr7	A1	8765610	8766380	EVM0005936.1	Chr4	A1	61941395	61941961	2e-51
EVM0017791.1	Chr7	A6	11801724	11804356	EVM0023142.1	Chr3	A6	74398509	74401302	8e-116
EVM0014092.1	Chr7	A5	72331031	72333106	EVM0011666.1	Chr2	A5	84823859	84824713	4e-50
EVM0013392.1	Chr7	A4	80717998	80719497	EVM0026889.1	Chr2	A4	94448510	94449439	3e-81
EVM0017315.1	Chr8	A5	71559856	71560924	EVM0008956.1	Chr6	A5	7172719	7173713	2e-41

## Sheet: ERF
Gene ID	Chromosome	Group	Star	Stop	Gene ID	Chromosome	Group	Star	Stop	E Value
EVM0027069.1	Chr1	B5	2398893	2399834	EVM0022119.1	Chr6	B5	17082261	17083922	3e-38
EVM0036970.1	Chr1	B2	89087844	89089888	EVM0024520.1	Chr4	B2	75118983	75120668	1e-39
EVM0019313.1	Chr1	B3	99122877	99123941	EVM0025097.1	Chr2	B3	31575409	31577524	2e-106
EVM0019650.1	Chr1	B1	99562643	99563859	EVM0018957.1	Chr2	B3	33605161	33605634	5e-43
EVM0001259.1	Chr2	B3	5476350	5477811	EVM0021979.1	Chr2	B3	89001375	89002505	3e-104
EVM0029432.1	Chr2	B3	5516388	5518793	EVM0027510.1	Chr2	B3	88974996	88976524	1e-105
EVM0008621.1	Chr2	B1	17423862	17425040	EVM0029775.1	Chr2	B1	21637980	21639209	1e-108
EVM0031382.1	Chr2	B3	29346051	29346740	EVM0011527.1	Chr2	B6	84063753	84064490	2e-33
EVM0003547.1	Chr3	B3	38860086	38862034	EVM0011840.1	Chr4	B3	67511202	67513299	1e-69
EVM0012229.1	Chr3	B1	55123872	55124300	EVM0026653.1	Chr4	B1	79269681	79270112	3e-30
EVM0019498.1	Chr5	B1	2677822	2679323	EVM0035397.1	Chr5	B1	6679229	6680256	3e-37
EVM0012948.1	Chr5	B5	10418656	10420625	EVM0028620.1	Chr1	B5	81410826	81412775	2e-92
EVM0008941.1	Chr5	B6	29917740	29918849	EVM0004251.1	Chr7	B6	79289140	79290063	2e-26
EVM0031383.1	Chr5	B1	74870938	74872128	EVM0028570.1	Chr4	B1	5660767	5662078	1e-142
EVM0019590.1	Chr6	B6	7862864	7865823	EVM0034272.1	Chr7	B6	1037518	1038400	6e-78
EVM0022119.1	Chr6	B5	17082261	17083922	EVM0026028.1	Chr9	B5	16423964	16424959	2e-134
EVM0003729.1	Chr7	B1	19440883	19442060	EVM0008586.1	Chr4	B1	17995510	17996511	1e-140
EVM0004251.1	Chr7	B6	79289140	79290063	EVM0034189.1	Chr2	B6	95385299	95386257	6e-64
EVM0029797.1	Chr8	B3	4493966	4494583	EVM0037078.1	Chr3	B3	11491977	11493118	2e-67
EVM0018011.1	Chr8	B4	59552433	59554086	EVM0006216.1	Chr6	B4	21521067	21523038	2e-88
EVM0025743.1	Chr8	B4	61059161	61062163	EVM0031497.1	Chr6	B4	26485611	26487876	5e-70
EVM0020800.1	Chr8	B6	66585308	66586569	EVM0019301.1	Chr6	B6	8461553	8463197	6e-76
EVM0017087.1	Chr8	B2	73499574	73501272	EVM0036970.1	Chr1	B2	89087844	89089888	4e-73
EVM0013260.1	Chr8	B1	74065934	74067016	EVM0007953.1	Chr1	B1	96646860	96647840	6e-128
EVM0028015.1	Chr9	B3	69964229	69965192	EVM0020169.1	Chr4	B3	54090084	54090536	1e-45

## Sheet: AP2
Gene ID	Chromosome	Star	Stop	Gene ID	Chromosome	Star	Stop	E Value
EVM0009457.1	Chr2	24103935	24106155	EVM0002293.1	Chr4	4243081	4245932	3e-128
EVM0007559.1	Chr7	6690550	6695634	EVM0032499.1	Chr9	68289894	68292868	3e-103

## Sheet: RAV 
Gene ID	Chromosome	Star	Stop	Gene ID	Chromosome	Star	Stop	E Value
EVM0002664.1	Chr4	48133011	48134637	EVM0036388.1	Chr5	29075612	29077466	9e-175
